# Supplementary material for: Impact of Two Phosphorus Fertilizer Formulations on Wheat Physiology, Rhizosphere, and Rhizoplane Microbiota
Source: Int J Mol Sci. 2023 Jun 8;24(12):9879. doi: 10.3390/ijms24129879 (PMC10297904; doi:10.3390/ijms24129879)
Supplement: Supplementary file 1 [file ijms-24-09879-s001.zip]

Archive with 1 entries (1 files):
- ijms-2385241-supplementary.pdf
